# Supplementary material for: Impact of Nutrient Starvation on Biofilm Formation in Pseudomonas aeruginosa: An Analysis of Growth, Adhesion, and Spatial Distribution
Source: Antibiotics (Basel). 2024 Oct 18;13(10):987. doi: 10.3390/antibiotics13100987 (PMC11504098; doi:10.3390/antibiotics13100987)
Supplement: Supplementary file 1 [file antibiotics-13-00987-s001.zip]

Archive with 1 entries (1 files):
- antibiotics-3253059-supplementary.pdf
